# Supplementary material for: Differences in Sugar Accumulation and Mobilization between Sequential and Non-Sequential Senescence Wheat Cultivars under Natural and Drought Conditions
Source: PLoS One. 2016 Nov 4;11(11):e0166155. doi: 10.1371/journal.pone.0166155 (PMC5096701; doi:10.1371/journal.pone.0166155)
Supplement: S1 Fig — (XLS) [file pone.0166155.s001.xls]

## Sheet: 原始数据
7.6-7.7
	叶绿素	A645	A663	叶绿素a（mg/ml)	叶绿素b（mg/ml)	叶绿素总量（mg/l)	叶绿素总含量（mg/样品干重g）				叶绿素	A645	A663	叶绿素a（mg/ml)	叶绿素b（mg/ml)	叶绿素总量（mg/l)	叶绿素总含量（mg/样品干重g）
干旱西88旗叶	1	0.281	0.746	8.74641	2.94362	0.01169	16.7	16.9967		干旱西88倒二叶	1	0.193	0.502	5.87553	2.07034	0.00794587	17.3816	17.8871
		0.3	0.794	9.3068	3.15408	0.0124609	17.8013					0.191	0.496	5.80451	2.05262	0.00785713	17.1875
		0.279	0.747	8.76429	2.89314	0.0116574	16.6535					0.206	0.533	6.23556	2.22296	0.00845852	18.503
		0.282	0.755	8.85812	2.9244	0.0117825	16.8322					0.205	0.534	6.25085	2.19538	0.00844623	18.4761
	2	0.276	0.747	8.77206	2.82444	0.0115965	16.9116	17.2133			2	0.165	0.433	5.07175	1.75206	0.00682381	12.5702	12.7132
		0.276	0.741	8.69586	2.85252	0.0115484	16.8414					0.163	0.427	5.00073	1.73434	0.00673507	12.4067
		0.293	0.792	9.29953	3.00314	0.0123027	17.9414					0.17	0.445	5.2112	1.8104	0.0070216	12.9345
		0.28	0.758	8.9014	2.86456	0.011766	17.1587					0.169	0.448	5.25189	1.77346	0.00702535	12.9414
	3	0.231	0.616	7.22491	2.40702	0.00963193	12.7214	12.0096			3	0.023	0.049	0.56273	0.29738	0.00086011	0.955678	1.23455
		0.233	0.63	7.39753	2.3873	0.00978483	12.9234					0.02	0.046	0.5324	0.24272	0.00077512	0.861244
		0.201	0.544	6.38821	2.05698	0.00844519	11.154					0.033	0.084	0.98133	0.36258	0.00134391	1.49323
		0.203	0.547	6.42113	2.08874	0.00850987	11.2395					0.037	0.089	1.03447	0.43078	0.00146525	1.62806
	4	0.024	0.056	0.64904	0.28752	0.00093656	1.13033	0.884203			4			0	0	0	0	0
		0.021	0.054	0.63141	0.22818	0.00085959	1.03744							0	0	0	0
		0.014	0.034	0.39554	0.16148	0.00055702	0.672266							0	0	0	0
		0.015	0.034	0.39295	0.18438	0.00057733	0.696778							0
干旱NR旗叶	1	0.254	0.692	8.13054	2.57804	0.0107086	13.8815	13.1937		干旱NR倒二叶	1	0.186	0.491	5.75396	1.96152	0.00771548	12.2746	12.1284
		0.253	0.69	8.10773	2.5645	0.0106722	13.8344					0.182	0.485	5.68812	1.898	0.00758612	12.0688
		0.229	0.623	7.31899	2.32846	0.00964745	12.506					0.181	0.484	5.67801	1.87978	0.00755779	12.0238
		0.23	0.625	7.3418	2.342	0.0096838	12.5531					0.184	0.486	5.69564	1.93912	0.00763476	12.1462
	2	0.2	0.548	6.4416	2.01536	0.00845696	10.5712	10.996			2	0.112	0.298	3.49452	1.17016	0.00466468	7.77447	7.36909
		0.201	0.553	6.50251	2.01486	0.00851737	10.6467					0.113	0.301	3.53003	1.17902	0.00470905	7.84842
		0.215	0.588	6.91075	2.17166	0.00908241	11.353					0.098	0.266	3.12438	0.99932	0.0041237	6.87283
		0.215	0.594	6.98695	2.14358	0.00913053	11.4132					0.1	0.269	3.1573	1.03108	0.00418838	6.98063
	3	0.049	0.137	1.61299	0.48094	0.00209393	3.48988	3.55715			3	0.013	0.024	0.27113	0.18538	0.00045651	0.431834	0.355231
		0.049	0.137	1.61299	0.48094	0.00209393	3.48988					0.009	0.02	0.23069	0.1125	0.00034319	0.324639
		0.05	0.141	1.6612	0.48512	0.00214632	3.5772					0.01	0.022	0.2535	0.12604	0.00037954	0.359024
		0.052	0.143	1.68142	0.52156	0.00220298	3.67163					0.008	0.02	0.23328	0.0896	0.00032288	0.305427
	4	0.008	0.022	0.25868	0.08024	0.00033892	0.279111	0.205151			4			0	0	0	0	0
		0.011	0.024	0.27631	0.13958	0.00041589	0.342498							0	0	0	0
		0.003	0.011	0.13193	0.01722	0.00014915	0.122829							0	0	0	0
		0.001	0.009	0.11171	-0.01922	9.249e-05	0.0761682							0
干旱温麦旗叶	1	0.276	0.753	8.84826	2.79636	0.0116446	12.9385	13.5145		干旱温麦倒二叶	1	0.258	0.676	7.91698	2.74452	0.0106615	16.5846	16.2604
		0.272	0.745	8.75702	2.7422	0.0114992	12.7769					0.256	0.651	7.60466	2.81572	0.0104204	16.2095
		0.304	0.831	9.76634	3.07252	0.0128389	14.2654					0.249	0.638	7.45769	2.71626	0.0101739	15.8261
		0.3	0.82	9.637	3.0324	0.0126694	14.0771					0.256	0.668	7.82056	2.73616	0.0105567	16.4216
	2	0.254	0.687	8.06704	2.60144	0.0106685	13.5781	13.9247			2	0.226	0.597	6.99656	2.38144	0.009378	15.2665	15.8452
		0.254	0.692	8.13054	2.57804	0.0107086	13.6291					0.224	0.593	6.95094	2.35436	0.0093053	15.1482
		0.267	0.72	8.45247	2.7447	0.0111972	14.2509					0.247	0.637	7.45017	2.67514	0.0101253	16.4831
		0.267	0.719	8.43977	2.74938	0.0111892	14.2407					0.247	0.637	7.45017	2.67514	0.0101253	16.4831
	3	0.143	0.377	4.41753	1.51034	0.00592787	6.58652	6.88232			3	0.2	0.518	6.0606	2.15576	0.00821636	13.0715	13.6032
		0.141	0.374	4.38461	1.47858	0.00586319	6.51466					0.201	0.522	6.10881	2.15994	0.00826875	13.1548
		0.155	0.413	4.84365	1.61666	0.00646031	7.17812					0.22	0.557	6.5041	2.43124	0.00893534	14.2153
		0.157	0.416	4.87657	1.64842	0.00652499	7.24999					0.216	0.548	6.40016	2.38176	0.00878192	13.9712
	4	0.007	0.015	0.17237	0.0901	0.00026247	0.251684	0.272058			4	0.034	0.089	1.04224	0.36208	0.00140432	2.39762	2.31569
		0.007	0.014	0.15967	0.09478	0.00025445	0.243993					0.034	0.088	1.02954	0.36676	0.0013963	2.38393
		0.008	0.016	0.18248	0.10832	0.0002908	0.278849					0.035	0.075	0.86185	0.4505	0.00131235	2.2406
		0.009	0.018	0.20529	0.12186	0.00032715	0.313705					0.035	0.075	0.86185	0.4505	0.00131235	2.2406
干旱兰考矮早八旗叶	1	0.301	0.806	9.45661	3.12082	0.0125774	16.0076	15.2213		干旱兰考矮早八倒二叶	1	0.264	0.679	7.93954	2.86788	0.0108074	18.0124	16.9002
		0.289	0.785	9.22099	2.9443	0.0121653	15.4831					0.26	0.61	7.0736	3.0992	0.0101728	16.9547
		0.277	0.751	8.82027	2.82862	0.0116489	14.8259					0.241	0.626	7.32601	2.58922	0.00991523	16.5254
		0.271	0.741	8.70881	2.73802	0.0114468	14.5687					0.235	0.61	7.13835	2.5267	0.00966505	16.1084
	2	0.367	0.97	11.3685	3.8647	0.0152332	16.405	16.2626			2	0.315	0.81	9.47115	3.4227	0.0128939	18.4198	16.8644
		0.358	0.958	11.2394	3.71476	0.0149541	16.1045					0.308	0.793	9.27338	3.34196	0.0126153	18.0219
		0.386	1	11.7003	4.1594	0.0158597	17.0796					0.263	0.683	7.99293	2.82626	0.0108192	15.456
		0.344	0.919	10.7803	3.57668	0.014357	15.4614					0.265	0.687	8.03855	2.85334	0.0108919	15.5598
	3	0.184	0.499	5.86074	1.87828	0.00773902	8.46455	8.17221			3	0.203	0.513	5.98933	2.24786	0.00823719	11.0885	10.982
		0.181	0.494	5.80501	1.83298	0.00763799	8.35405					0.206	0.52	6.07046	2.2838	0.00835426	11.2461
		0.17	0.455	5.3382	1.7636	0.0071018	7.76759					0.193	0.503	5.88823	2.06566	0.00795389	10.7072
		0.176	0.478	5.61476	1.79336	0.00740812	8.10263					0.196	0.512	5.99476	2.09224	0.008087	10.8863
	4	0.034	0.095	1.11844	0.334	0.00145244	2.16321	2.04838			4	0.067	0.163	1.89657	0.77146	0.00266803	5.04762	4.21883
		0.03	0.091	1.078	0.26112	0.00133912	1.99443					0.068	0.164	1.90668	0.78968	0.00269636	5.10122
		0.035	0.101	1.19205	0.32882	0.00152087	2.26513					0.042	0.11	1.28822	0.447	0.00173522	3.28285
		0.023	0.09	1.08343	0.1055	0.00118893	1.77075					0.045	0.113	1.31855	0.50166	0.00182021	3.44364
正常西88旗叶	1	0.305	0.797	9.33195	3.25454	0.0125865	16.9434	16.9974		正常西88倒二叶	1	0.24	0.618	7.227	2.60376	0.00983076	18.5987	19.2845
		0.296	0.813	9.55846	2.97356	0.012532	16.87					0.241	0.618	7.22441	2.62666	0.00985107	18.6372
		0.305	0.822	9.64945	3.13754	0.012787	17.2133					0.257	0.671	7.85607	2.74502	0.0106011	20.0561
		0.299	0.814	9.56339	3.03758	0.012601	16.9628					0.2543	0.664	7.77416	2.71595	0.0104901	19.8462
	2	0.303	0.814	9.55303	3.12918	0.0126822	15.3061	14.9952			2	0.197	0.517	6.05567	2.09174	0.00814741	15.414	15.3604
		0.299	0.821	9.65229	3.00482	0.0126571	15.2758					0.194	0.513	6.01264	2.04176	0.0080544	15.2381
		0.289	0.775	9.09399	2.9911	0.0120851	14.5855					0.198	0.521	6.10388	2.09592	0.0081998	15.5131
		0.29	0.796	9.3581	2.91572	0.0122738	14.8132					0.195	0.513	6.01005	2.06466	0.00807471	15.2765
	3	0.282	0.757	8.88352	2.91504	0.0117986	13.1095	12.2729			3	0.053	0.139	1.62803	0.56318	0.00219121	2.5145	2.54701
		0.273	0.742	8.71633	2.77914	0.0114955	12.7727					0.054	0.139	1.62544	0.58608	0.00221152	2.53781
		0.248	0.674	7.91748	2.52488	0.0104424	11.6026					0.052	0.139	1.63062	0.54028	0.0021709	2.4912
		0.247	0.677	7.95817	2.48794	0.0104461	11.6068					0.057	0.143	1.66847	0.63606	0.00230453	2.64454
	4	0.057	0.154	1.80817	0.58458	0.00239275	3.28417	3.42816			4	0.009	0.02	0.23069	0.1125	0.00034319	0.170378	0.167857
		0.058	0.157	1.84368	0.59344	0.00243712	3.34507					0.01	0.021	0.2408	0.13072	0.00037152	0.184443
		0.06	0.164	1.9274	0.60648	0.00253388	3.47787					0.007	0.019	0.22317	0.07138	0.00029455	0.14623
		0.063	0.168	1.97043	0.65646	0.00262689	3.60554					0.009	0.02	0.23069	0.1125	0.00034319	0.170378
正常NR旗叶	1	0.221	0.616	7.25081	2.17802	0.00942883	12.2226	12.0159		正常NR倒二叶	1	0.165	0.437	5.12255	1.73334	0.00685589	12.3054	12.0792
		0.222	0.62	7.29902	2.1822	0.00948122	12.2905					0.164	0.435	5.09974	1.7198	0.00681954	12.2402
		0.213	0.595	7.00483	2.0931	0.00909793	11.7936					0.158	0.417	4.88668	1.66664	0.00655332	11.7624
		0.212	0.594	6.99472	2.07488	0.0090696	11.7569					0.162	0.424	4.96522	1.72548	0.0066907	12.0089
	2	0.237	0.65	7.64117	2.3853	0.0100265	12.1009	12.3843			2	0.166	0.444	5.20886	1.72348	0.00693234	8.98637	9.13796
		0.238	0.658	7.74018	2.37076	0.0101109	12.2029					0.168	0.45	5.27988	1.7412	0.00702108	9.1014
		0.245	0.677	7.96335	2.44214	0.0104055	12.5583					0.162	0.441	5.18112	1.64592	0.00682704	8.84987
		0.247	0.684	8.04707	2.45518	0.0105023	12.6751					0.178	0.474	5.55878	1.85788	0.00741666	9.61419
	3	0.161	0.44	5.17101	1.6277	0.00679871	8.97943	8.63119			3	0.076	0.205	2.40666	0.781	0.00318766	3.59897	2.60718
		0.157	0.438	5.15597	1.54546	0.00670143	8.85095					0.087	0.216	2.51787	0.98142	0.00349929	3.95081
		0.147	0.413	4.86437	1.43346	0.00629783	8.31789					0.035	0.088	1.02695	0.38966	0.00141661	1.5994
		0.148	0.416	4.89988	1.44232	0.0063422	8.37649					0.025	0.078	0.92585	0.20746	0.00113331	1.27954
	4	0.035	0.105	1.24285	0.3101	0.00155295	1.78207	1.84817			4	0.007	0.015	0.17237	0.0901	0.00026247	0.157033	0.205888
		0.036	0.106	1.25296	0.32832	0.00158128	1.81458					0.008	0.016	0.18248	0.10832	0.0002908	0.173983
		0.039	0.111	1.30869	0.37362	0.00168231	1.93052					0.012	0.028	0.32452	0.14376	0.00046828	0.280168
		0.037	0.109	1.28847	0.33718	0.00162565	1.8655					0.008	0.024	0.28408	0.07088	0.00035496	0.212369
正常温麦旗叶	1	0.277	0.757	8.89647	2.80054	0.011697	12.9967	12.3879		正常温麦倒二叶	1	0.263	0.671	7.84053	2.88242	0.0107229	16.6801	15.4303
		0.266	0.734	8.63286	2.65628	0.0112891	12.5435					0.263	0.672	7.85323	2.87774	0.010731	16.6926
		0.258	0.71	8.34878	2.5854	0.0109342	12.1491					0.222	0.577	6.75292	2.38344	0.00913636	14.2121
		0.252	0.693	8.14842	2.52756	0.010676	11.8622					0.22	0.576	6.7454	2.34232	0.00908772	14.1365
	2	0.32	0.87	10.2202	3.2564	0.0134766	14.974	14.0075			2	0.237	0.615	7.19667	2.5491	0.00974577	17.4924	16.6152
		0.298	0.819	9.62948	2.99128	0.0126208	14.0231					0.236	0.612	7.16116	2.54024	0.0097014	17.4128
		0.291	0.802	9.43171	2.91054	0.0123422	13.7136					0.212	0.566	6.63912	2.20592	0.00884504	15.8757
		0.283	0.778	9.14763	2.83966	0.0119873	13.3192					0.209	0.56	6.57069	2.1653	0.00873599	15.68
	3	0.116	0.311	3.64926	1.20092	0.00485018	5.38909	5.13405			3	0.149	0.385	4.50359	1.6103	0.00611389	9.30375	9.72392
		0.11	0.296	3.4743	1.13372	0.00460802	5.12002					0.149	0.382	4.46549	1.62434	0.00608983	9.26713
		0.131	0.361	4.24541	1.31042	0.00555583	6.17314					0.161	0.43	5.04401	1.6745	0.00671851	10.2238
		0.123	0.121	1.21813	2.25042	0.00346855	3.85394					0.159	0.425	4.98569	1.6521	0.00663779	10.101
	4	0.027	0.042	0.46347	0.42174	0.00088521	0.968198	1.03526			4	0.066	0.157	1.82296	0.77664	0.0025996	4.5493	3.77729
												0.067	0.161	1.87117	0.78082	0.00265199	4.64098
		0.031	0.062	0.70711	0.41974	0.00112685	1.23249					0.044	0.104	1.20684	0.52088	0.00172772	3.02351
		0.021	0.05	0.58061	0.2469	0.00082751	0.905089					0.04	0.105	1.2299	0.4246	0.0016545	2.89538
正常兰考矮早八旗叶	1	0.253	0.683	8.01883	2.59726	0.0106161	11.9859	12.492		正常兰考矮早八倒二叶	1	0.25	0.644	7.5313	2.71108	0.0102424	15.9326	15.5792
		0.233	0.647	7.61343	2.30774	0.00992117	11.2013					0.252	0.649	7.58962	2.73348	0.0103231	16.0582
		0.293	0.8	9.40113	2.9657	0.0123668	13.9626					0.236	0.615	7.19926	2.5262	0.00972546	15.1285
		0.266	0.742	8.73446	2.61884	0.0113533	12.8182					0.237	0.618	7.23477	2.53506	0.00976983	15.1975
	2	0.338	0.896	10.5038	3.54692	0.0140507	14.9023	14.2892			2	0.263	0.671	7.84053	2.88242	0.0107229	14.1624	14.0805
		0.309	0.834	9.79149	3.17298	0.0129645	13.7502					0.256	0.654	7.64276	2.80168	0.0104444	13.7945
		0.33	0.904	10.6261	3.32628	0.0139524	14.798					0.262	0.687	8.04632	2.78464	0.010831	14.305
		0.305	0.839	9.86535	3.05798	0.0129233	13.7066					0.258	0.674	7.89158	2.75388	0.0106455	14.06
	3	0.167	0.452	5.30787	1.70894	0.00701681	6.91798	6.46223			3	0.19	0.491	5.7436	2.05312	0.00779672	10.2976	9.35377
		0.141	0.39	4.58781	1.4037	0.00599151	5.90712					0.187	0.482	5.63707	2.02654	0.00766361	10.1217
		0.168	0.455	5.34338	1.7178	0.00706118	6.96173					0.151	0.401	4.70161	1.58122	0.00628283	8.29808
		0.144	0.402	4.73244	1.41624	0.00614868	6.06208					0.158	0.421	4.93748	1.64792	0.0065854	8.6977
	4	0.05	0.132	1.5469	0.52724	0.00207414	2.9038	2.45308			4	0.075	0.184	2.14255	0.85638	0.00299893	4.46649	4.69142
		0.044	0.124	1.46084	0.42728	0.00188812	2.64337					0.075	0.183	2.12985	0.86106	0.00299091	4.45455
		0.04	0.104	1.2172	0.42928	0.00164648	2.30507					0.079	0.208	2.43699	0.83566	0.00327265	4.87416
		0.033	0.091	1.07023	0.32982	0.00140005	1.96007					0.081	0.211	2.46991	0.86742	0.00333733	4.97049

## Sheet: Xinong 88
Natural conditions	Leaf position	Days after anthesis						Standard error of the mean
		15	20	25	30			15d	20d	25d	30d
	Flag leaf	17.9973	16.995	10.2733	4.42825			0.149284	0.354451	0.783799	0.143537
	The 2nd leaf	16.2845	15.3603	3.54725	1.1675			0.774524	0.126839	0.0679332	0.0157797
Drought conditions	Flag leaf	16.9965	15.2133	8.00925	0.884			0.541659	0.503946	0.942738	0.233694
	The 2nd leaf	15.887	12.7133	1.2345	0			0.700334	0.267926	0.382417	0
	Chlorophyll content (mg/g DW)
	Days after anthesis
					Fig.1 Changes of the chlorophyll content of flag leaf and the 2nd leaf of sequential and non-sequential senescence wheat under natural and drought conditions. (A) Xinong 88, sequential senescence wheat cultivar. (B) NR9405, sequential senescence wheat cultivar. (C) Wenmai 19, non-sequential senescence wheat cultivar. (D) Lankaoaizao 8, non-sequential senescence wheat cultivar. FLN: Flag leaf unde…

## Sheet: NR9405
Natural conditions	Leaf position	Days after anthesis					Standard error of the mean
		15	20	25	30		15d	20d	25d	30d
	Flag leaf	12.016	12.3843	8.631	1.8485		0.279458	0.275564	0.332915	0.364954
	The 2nd leaf	12.079	9.13775	2.60725	0.20575		0.246567	0.333663	0.362277	0.354579
Drought conditions	Flag leaf	11.1935	10.996	3.55725	0.205		0.767201	0.448614	0.5868	0.125976
	The 2nd leaf	12.1285	7.369	0.35525	0		0.109892	0.513169	0.355811	0
	Chlorophyll content (mg/g DW)
	Days after anthesis

## Sheet: Wenmai 19
Natural conditions	Leaf position	Days after anthesis						Standard error of the mean
		15	20	25	30			15	20	25	30
	Flag leaf	13.514	13.925	6.882	1.035			0.49285	0.705818	0.963179	0.141655
	The 2nd leaf	16.26	15.845	13.603	3.777			1.45093	0.970615	0.509044	0.946469
Drought conditions	Flag leaf	12.388	14.007	5.134	0.272			0.765052	0.371554	0.385034	0.0316056
	The 2nd leaf	15.43	16.615	9.724	2.316			0.328037	0.738011	0.575528	0.0867909

## Sheet: Lankaoaizao 8
Natural conditions	Leaf position	Days after anthesis						Standard error of the mean
		15	20	25	30			15	20	25	30
	Flag leaf	15.2215	16.2625	8.1725	2.453			1.18221	0.649126	0.555566	0.410063
	The 2nd leaf	16.9	16.8645	10.982	4.69125			0.48419	0.215231	1.0044	0.269352
Drought conditions	Flag leaf	15.492	14.2893	6.46225	1.04825			0.650421	0.672343	0.309273	0.215993
	The 2nd leaf	15.5793	14.0805	9.354	3.219			0.818018	1.57533	0.23522	0.990267
