# Supplementary material for: Differences in Sugar Accumulation and Mobilization between Sequential and Non-Sequential Senescence Wheat Cultivars under Natural and Drought Conditions
Source: PLoS One. 2016 Nov 4;11(11):e0166155. doi: 10.1371/journal.pone.0166155 (PMC5096701; doi:10.1371/journal.pone.0166155)
Supplement: S2 Fig — (XLS) [file pone.0166155.s002.xls]

## Sheet: Flag leaf
	Flag leaf	15	20	25	30			Standard error of the mean
Natural conditions	Xinong 88	9.17	10.12	8.45	1.77			1.71034	1.71034	0.814954	0.528924
	NR9405	10.65	12.13	8.08	1.21			0.711917	1.13828	1.23444	0.17832
	Wenmai 19	12.72	13.21	10.14	2.19			1.12935	1.7012	2.07366	0.0805433
	Lankaoaizao 8	16.56	17.86	13.55	6.52			1.55452	1.31523	1.35725	1.48597
Drought condition	Xinong 88	9.45	9.69	6.47	0.88			1.67532	1.67532	0.849142	0.0828657
	NR9405	12.62	10.05	4.51	0.56			1.10138	1.95951	1.53625	0.1001
	Wenmai 19	13.57	11.93	9.42	1.72			1.13509	1.10783	1.38257	0.0792718
	Lankaoaizao 8	17.45	16.45	11.65	4.87			2.07631	2.49324	2.05601	2.20212
Net photosynthesis rate/μmol CO2m-2s-1
						Fig.2 changes of net photosynthetic rate of flag leaf and the 2nd leaf under natural and drought conditions. (A) Flag leaf, (B) The 2nd leaf. N: Under natural conditions, D: Under drought conditions. Each bar represents the mean ± SE of nine replications.

## Sheet: The 2nd leaf
		Days after anthesis						Standard error of the mean
	The 2nd leaf	15	20	25	30			15	20	25	30
Natural conditions	Xinong 88	3.89	3.89	2.59	0			1.10853	1.10853	1.23516	0
	NR9405	4.08	4.16	2.1	0			1.12666	1.58267	1.40039	0
	Wenmai 19	8.38	9.82	8.63	3.84			1.45047	1.14235	1.08119	0.816588
	Lankaoaizao 8	8.91	7.85	7.32	6.87			1.09391	1.22042	1.37499	0.274613
Drought condition	Xinong 88	2.89	2.94	0.78	0			0.499071	0.499071	0.621352	0
	NR9405	5.33	3.611	0.64	0			1.19654	1.44806	0.718173	0
	Wenmai 19	7.79	7.79	7.19	2.19			1.27895	1.17895	1.02433	0.366064
	Lankaoaizao 8	9.22	8.82	6.66	5.39			1.19129	1.1533	1.24734	0.532446
photosynthesis rate/μmol CO2m-2s-1
