# Supplementary material for: Differences in Sugar Accumulation and Mobilization between Sequential and Non-Sequential Senescence Wheat Cultivars under Natural and Drought Conditions
Source: PLoS One. 2016 Nov 4;11(11):e0166155. doi: 10.1371/journal.pone.0166155 (PMC5096701; doi:10.1371/journal.pone.0166155)
Supplement: S3 Fig — (ZIP) [file pone.0166155.s003.zip › S3/Soluble sugar content of internodes.xls]

## Sheet: peduncle
		Days after anthesis							Standard error of the mean
	peduncle	15	20	25	30				15d	20d	25d	30d
Natural conditions	Xinong 88	198.07	155.875	98.3074	70.267				11.4387	19.0153	11.5951	1.83761
	NR9405	183.612	148.278	77.9358	31.2773				20.9472	18.1521	1.58413	14.1341
	Wenmai 19	284.756	185.257	119.127	92.9412				5.85783	1.90776	1.94842	7.33112
	Lankaoaizao 8	298.625	200.972	136.851	95.086				41.2886	13.8975	14.3903	5.13675
Drought condition	Xinong 88	182.42	107.468	46.434	33.8161				35.753	15.1133	12.1542	16.924
	NR9405	152.502	92.3396	29.5183	18.5573				15.947	7.1731	15.7813	2.63371
	Wenmai 19	209.404	161.281	76.389	37.064				2.26477	5.39919	0.634384	1.67205
	Lankaoaizao 8	191.31	131.296	79.0626	41.3556				1.67041	1.05493	2.24952	1.19534

## Sheet: Penultimate internode
		Days after anthesis							Standard error of the mean
	Penultimate internode	15	20	25	30				15d	20d	25d	30d
Natural conditions	Xinong 88	418.49	310.267	108.645	67.3953				29.2962	18.3114	8.70379	2.88261
	NR9405	374.011	292.232	99.9314	49.131				4.85548	7.81487	22.9296	19.8067
	Wenmai 19	475.753	363.975	205.708	70.6749				6.25864	9.49861	6.22841	1.82591
	Lankaoaizao 8	499.75	377.83	210.55	117.608				28.1775	24.8438	37.5238	6.68662
Drought condition	Xinong 88	390.232	154.559	89.4675	41.823				10.5268	15.1133	10.9231	1.70016
	NR9405	332.305	92.3396	53.8904	21.7457				21.7803	17.1731	26.6112	9.929
	Wenmai 19	432.145	185.257	109.506	49.42				11.4689	5.39919	5.77144	1.99902
	Lankaoaizao 8	453.47	221.821	164.017	80.2958				10.0043	9.05493	7.19268	5.10053
					Fig.3 Changes of soluble sugar content of leaf, leaf sheath and internode under natural and drought conditions. (A) Flag leaf, (B) The 2nd leaf, (C) Flag leaf sheath, (D) The 2nd leaf sheath, (E) Peduncle, (F) Penultimate internode. N: Under natural conditions, D: Under drought conditions. Each bar represents the mean ± SE of three replications.
