# Supplementary material for: Differences in Sugar Accumulation and Mobilization between Sequential and Non-Sequential Senescence Wheat Cultivars under Natural and Drought Conditions
Source: PLoS One. 2016 Nov 4;11(11):e0166155. doi: 10.1371/journal.pone.0166155 (PMC5096701; doi:10.1371/journal.pone.0166155)
Supplement: S3 Fig — (ZIP) [file pone.0166155.s003.zip › S3/Soluble sugar content of leaf sheath.xls]

## Sheet: Flag leaf sheath
		Days after anthesis								Standard error of the mean
Soluble sugar content	Flag leaf sheath	15	20	25	30				Standard error of the mean	15d	20d	25d	30d
Natural conditions	Xinong 88	107.907	99.0488	81.9158	68.5887					12.5497	4.18007	12.4883	3.18599
	NR9405	120.775	102.94	73.8534	61.2767					4.74708	0.895807	1.35761	1.77626
	Wenmai 19	216.137	179.031	141.793	80.4977					2.30054	4.21139	14.8881	15.3663
	Lankaoaizao 8	185.996	165.134	129.194	71.4422					21.3129	1.60819	15.1231	4.88811
Drought condition	Xinong 88	110.93	92.3894	69.3035	44.6616					3.64565	21.4109	8.20597	16.3701
	NR9405	103.305	85.5531	63.6485	31.089					6.74699	6.85514	0.99298	0.735261
	Wenmai 19	173.488	137.545	110.517	61.7199					33.5154	6.78924	9.75147	2.34094
	Lankaoaizao 8	186.79	153.345	119.151	65.1628					8.37988	33.115	0.88476	9.88581

## Sheet: The 2nd leaf sheath
		Days after anthesis								Standard error of the mean
Soluble sugar content	The 2nd leaf sheath	15	20	25	30					15d	20d	25d	30d
Natural conditions	Xinong 88	81.7912	74.4234	59.5952	20.2379					7.96403	10.7827	1.93988	6.15499
	NR9405	88.7366	86.2029	62.7253	32.2847					2.76203	13.7827	4.10522	1.73471
	Wenmai 19	186.161	158.764	121.866	77.8418					5.77465	3.65599	4.18569	13.6319
	Lankaoaizao 8	202.262	180.821	135.947	59.968					24.2041	15.8928	14.6509	1.91287
Drought condition	Xinong 88	77.5327	39.2822	34.2791	14.7828					21.1279	11.3233	2.78504	1.80299
	NR9405	65.7356	38.245	36.5865	16.909					4.17271	12.1733	5.42278	1.33634
	Wenmai 19	167.205	150.382	107.026	54.5859					15.7837	18.3551	2.38539	3.0733
	Lankaoaizao 8	150.627	140.64	91.645	32.5121					22.0544	2.11012	7.53572	7.05467
