# Supplementary material for: Differences in Sugar Accumulation and Mobilization between Sequential and Non-Sequential Senescence Wheat Cultivars under Natural and Drought Conditions
Source: PLoS One. 2016 Nov 4;11(11):e0166155. doi: 10.1371/journal.pone.0166155 (PMC5096701; doi:10.1371/journal.pone.0166155)
Supplement: S3 Fig — (ZIP) [file pone.0166155.s003.zip › S3/Soluble sugar content of leaf.xls]

## Sheet: Flag leaf
Soluble sugar content/mg/g DW		Days after anthesis					Standard error of the mean
	Flag leaf	15	20	25	30		15d	20d	25	30
Natural conditions	Xinong 88	40.8053	45.9045	106.678	77.139		3.38335	2.83893	13.4649	5.49331
	NR9405	69.7537	76.2447	97.3892	62.8693		9.35315	5.32597	14.1722	3.92695
	Wenmai 19	195.194	203.839	224.331	67.585		7.37932	6.20965	14.8197	4.4723
	Lankaoaizao 8	121.194	156.141	242.605	79.1377		2.97863	12.8633	4.21547	6.7572
Drought condition	Xinong 88	35.0057	56.284	61.2823	54.8035		2.05218	1.01616	11.9713	3.18293
	NR9405	56.1018	73.4207	49.9162	47.1702		1.40584	4.396	5.32768	11.142
	Wenmai 19	116.079	159.1	176.927	49.8983		4.2403	2.10553	2.60014	5.29465
	Lankaoaizao 8	95.203	118.977	192.766	55.342		7.84331	4.5556	2.60983	5.1635
Soluble sugar content

## Sheet: The 2nd leaf
Soluble sugar content/mg/g DW		Days after anthesis					Standard error of the mean
	The 2nd leaf	15	20	25	30		15d	20d	25	30
Natural conditions	Xinong 88	35.0482	44.8083	48.9345	10.9512		2.25405	6.53969	3.0259	0.238777
	NR9405	59.58	56.8365	60.187	22.703		7.772	5.79719	21.1986	9.60551
	Wenmai 19	113.879	145.746	149.179	68.4593		2.56808	6.46286	10.332	12.3654
	Lankaoaizao 8	92.339	103.4	142.713	49.853		15.3294	16.1999	3.60265	8.14582
Drought condition	Xinong 88	34.0865	47.6805	33.8708	6.95125		5.60686	0.935107	2.69145	0.238777
	NR9405	52.721	52.4875	30.0195	9.509		4.47332	2.57188	2.88269	0.742001
	Wenmai 19	82.7045	109.684	125.365	55.057		15.5361	8.80575	4.09597	6.2051
	Lankaoaizao 8	42.9898	83.4175	134.756	41.6932		6.78574	16.0761	4.73473	10.2489
