# Supplementary material for: Differences in Sugar Accumulation and Mobilization between Sequential and Non-Sequential Senescence Wheat Cultivars under Natural and Drought Conditions
Source: PLoS One. 2016 Nov 4;11(11):e0166155. doi: 10.1371/journal.pone.0166155 (PMC5096701; doi:10.1371/journal.pone.0166155)
Supplement: S4 Fig — (ZIP) [file pone.0166155.s004.zip]

Archive with 3 entries (2 files):
- S4/
- S4/SS and SPS activities of leaf.xls
- S4/Sucrose content of leaf.xls
