# Supplementary material for: Differences in Sugar Accumulation and Mobilization between Sequential and Non-Sequential Senescence Wheat Cultivars under Natural and Drought Conditions
Source: PLoS One. 2016 Nov 4;11(11):e0166155. doi: 10.1371/journal.pone.0166155 (PMC5096701; doi:10.1371/journal.pone.0166155)
Supplement: S4 Fig — (ZIP) [file pone.0166155.s004.zip › S4/SS and SPS activities of leaf.xls]

## Sheet: SS activity of flag leaf
SS activity of flag leaf		Days after anthesis						Standard error of the mean
		15	20	25	30			15d	20d	25d	30d
Natural conditions	Xinong 88	7.01192	7.27556	13.7147	5.65291			0.825259	2.7811	1.66637	2.69854
	NR9405	5.10913	6.96285	12.3105	4.35675			2.3348	1.81273	2.46398	0.771897
	Wenmai 19	14.3689	14.5358	21.5029	13.2542			2.24668	2.18233	2.36536	0.353802
	Lankaoaizao 8	11.1651	13.7432	23.9597	12.1896			1.19848	1.07425	1.96382	1.63902
Drought condition	Xinong 88	4.0129	9.85037	5.58172	3.13583			0.346103	1.99466	1.97484	0.134365
	NR9405	8.06212	9.38399	3.57543	2.06372			0.628445	0.737503	1.02704	1.41693
	Wenmai 19	11.9268	17.4145	15.3162	9.3914			2.92002	1.55979	1.39401	1.9321
	Lankaoaizao 8	12.8038	21.2523	19.5893	10.5594			1.28888	1.75313	1.58158	1.85189
mg gFW-1h-1
																												2.0175	1.65733
																												0.8075	1.1
																												9.6745	8.46861
																												7.11075	9.80274

## Sheet: SS activity of the 2nd leaf
SS activity of the 2nd leaf		Days after anthesis						Standard error of the mean
		15	20	25	30			15d	20d	25d	30d
Natural conditions	Xinong 88	6.41634	5.98297	5.36965	4.46937			1.80075	1.16673	0.332102	0.683717
	NR9405	6.67125	6.4986	4.46351	3.53909			1.28784	0.888134	0.936347	0.592174
	Wenmai 19	8.77089	11.0293	12.8561	10.0937			1.48413	1.07147	1.56732	1.1434
	Lankaoaizao 8	10.5134	12.8702	13.6323	10.3432			1.27501	0.953403	0.565077	0.855051
Drought condition	Xinong 88	4.88699	4.11139	3.30605	1.65733			0.764569	0.271451	1.2346	0.208426
	NR9405	5.35384	3.52906	2.15539	1.1			1.24659	1.0764	0.458183	0.137535
	Wenmai 19	8.07249	9.7075	11.2009	8.46861			1.1233	1.29693	1.50094	0.873558
	Lankaoaizao 8	9.786	12.2784	12.9796	9.80274			1.12896	0.950321	1.45173	0.362191
mg gFW-1h-1

## Sheet: SPS activity of flag leaf
SPS activity of flag leaf		Days after anthesis						Standard error of the mean
		15	20	25	30			15d	20d	25d	30d
Natural conditions	Xinong 88	4.03971	6.27089	5.13591	2.32314			1.57747	0.644874	0.870109	1.42608
	NR9405	5.40095	8.01723	4.72101	3.47432			1.26704	0.912923	0.904382	0.716446
	Wenmai 19	6.39282	10.5404	17.3032	9.83805			1.80875	0.581829	0.490695	0.630534
	Lankaoaizao 8	10.0631	13.3515	19.9487	7.42245			0.786403	0.957492	1.10334	0.903889
Drought condition	Xinong 88	5.79996	4.07058	3.38358	1.42182			0.904913	0.663752	1.04755	1.16643
	NR9405	7.53264	3.69046	2.32162	1.67137			0.883494	0.948269	0.493609	0.918004
	Wenmai 19	8.68622	12.3173	10.5739	5.47076			1.03279	0.891979	0.843923	1.68508
	Lankaoaizao 8	7.93202	17.4835	10.3473	5.97652			1.0112	0.968811	0.891408	1.18352
mg gFW-1h-1

## Sheet: SPS activity of the 2nd leaf
SPS activity of the 2nd leaf		Days after anthesis						Standard error of the mean
		15	20	25	30			15d	20d	25d	30d
Natural conditions	Xinong 88	4.08171	3.92593	3.02882	1.6092			0.716156	0.464142	1.81772	0.743344
	NR9405	5.2689	3.33594	2.84272	2.04165			1.34922	1.13419	1.01552	1.53922
	Wenmai 19	7.39285	10.0831	9.70178	6.19183			1.84133	1.72676	0.868909	1.23469
	Lankaoaizao 8	9.02415	12.0625	9.59791	6.63811			1.68289	1.12742	0.518071	1.52386
Drought condition	Xinong 88	3.25531	2.84247	2.4884	1.25987			1.77849	0.266232	0.049913	0.2598
	NR9405	3.28792	2.91576	2.02698	0.82654			2.00846	0.931451	0.519512	0.6987
	Wenmai 19	5.65023	8.63256	6.43054	4.47752			1.93293	1.22505	1.70623	1.17599
	Lankaoaizao 8	7.67723	9.82523	8.18464	5.87516			0.889953	1.07037	1.88633	1.4948
mg gFW-1h-1
