# Supplementary material for: Differences in Sugar Accumulation and Mobilization between Sequential and Non-Sequential Senescence Wheat Cultivars under Natural and Drought Conditions
Source: PLoS One. 2016 Nov 4;11(11):e0166155. doi: 10.1371/journal.pone.0166155 (PMC5096701; doi:10.1371/journal.pone.0166155)
Supplement: S4 Fig — (ZIP) [file pone.0166155.s004.zip › S4/Sucrose content of leaf.xls]

## Sheet: Flag leaf
Sucrose content(mg g-1DW)		Days after anthesis					Standard error of the mean
	Flag leaf	15	20	25	30		15	20	25	30
Natural conditions	Xinong 88	22.7295	27.584	57.7655	29.5903		3.78283	2.47159	5.18793	2.42529
	NR9405	25.817	47.0348	31.7375	18.0098		2.54264	6.72314	1.92826	7.24079
	Wenmai 19	84.5935	122.791	94.57	12.9992		8.16064	4.16046	8.58616	2.58668
	Lankaoaizao 8	74.4	97.0453	179.966	31.5557		5.6854	4.52569	4.30155	5.14719
Drought condition	Xinong 88	11.9698	26.6292	23.22	14.2605		1.49357	0.949887	5.7073	1.07791
	NR9405	43.8387	27.484	9.2285	4.52675		2.86272	1.58701	0.914233	0.18011
	Wenmai 19	57.4597	98.1702	84.715	4.30725		7.09255	6.44081	5.78826	0.753932
	Lankaoaizao 8	54.33	94.0005	126.599	16.0485		5.0361	4.02988	6.23435	2.95042

## Sheet: The 2nd leaf
Sucrose content(mg g-1DW)		Days after anthesis					Standard error of the mean
	The 2nd leaf	15	20	25	30		15d	20d	25	30
Natural conditions	Xinong 88	15.0535	20.8637	24.952	4.446		1.04867	2.72182	2.04872	0.32909
	NR9405	10.9835	19.967	15.2773	2.50875		1.67079	2.86597	2.99568	0.260366
	Wenmai 19	59.0497	63.1017	85.3693	12.5523		5.23571	3.6505	4.27298	1.6451
	Lankaoaizao 8	47.5292	53.7455	78.341	13.119		4.88754	5.91945	5.72578	2.79765
Drought condition	Xinong 88	9.937	15.924	10.4842	2.0175		1.9182	2.68869	1.77747	0.0780491
	NR9405	8.525	7.80625	2.29025	0.8075		1.66054	2.96679	1.35673	0.12339
	Wenmai 19	25.6517	48.726	54.3552	9.6745		3.47555	4.95726	4.29635	2.61467
	Lankaoaizao 8	30.2602	50.8257	70.244	7.11075		2.52966	4.91704	2.36549	3.40749
