# Supplementary material for: Differences in Sugar Accumulation and Mobilization between Sequential and Non-Sequential Senescence Wheat Cultivars under Natural and Drought Conditions
Source: PLoS One. 2016 Nov 4;11(11):e0166155. doi: 10.1371/journal.pone.0166155 (PMC5096701; doi:10.1371/journal.pone.0166155)
Supplement: S5 Fig — (ZIP) [file pone.0166155.s005.zip]

Archive with 4 entries (3 files):
- S5/
- S5/Spike weight, grain weight per spike and 100-grain weight.xls
- S5/SS activity of grain.xls
- S5/The weight gain of spike, grain per spike.xls
