# Supplementary material for: Differences in Sugar Accumulation and Mobilization between Sequential and Non-Sequential Senescence Wheat Cultivars under Natural and Drought Conditions
Source: PLoS One. 2016 Nov 4;11(11):e0166155. doi: 10.1371/journal.pone.0166155 (PMC5096701; doi:10.1371/journal.pone.0166155)
Supplement: S5 Fig — (ZIP) [file pone.0166155.s005.zip › S5/Spike weight, grain weight per spike and 100-grain weight.xls]

## Sheet: spike weight and grain weight
	Natural condition			Drought condition					Standard error of the mean
	Spike	Grain per spike	100-grain	Spike	Grain per spike	100-grain			spike	grain per spike	100-grain	spike	grain per spike	100-grain
Xinong 88	2.4198	1.88689	4.10732	2.17609	1.64036	3.30504			0.307738	0.291663	0.173893	0.0343928	0.0440546	0.256528
NR9405	2.30224	1.83118	4.14788	1.82324	1.37091	3.4882			0.328414	0.289553	0.251387	0.234603	0.21022	0.313294
Wenmai 19	3.154	2.56389	4.64636	2.859	2.19396	4.4264			0.204886	0.16436	0.357474	0.307277	0.289115	0.390373
Lankaoaizao 8	3.65251	2.90522	4.8806	3.18582	2.48853	4.4764			0.162786	0.129386	0.212564	0.189997	0.152537	0.274413
	d	e	d	e	f	e
	d	e	d	f	g	e
	b	b	b	c	d	c
	a	a	a	b	c	c
