# Supplementary material for: Differences in Sugar Accumulation and Mobilization between Sequential and Non-Sequential Senescence Wheat Cultivars under Natural and Drought Conditions
Source: PLoS One. 2016 Nov 4;11(11):e0166155. doi: 10.1371/journal.pone.0166155 (PMC5096701; doi:10.1371/journal.pone.0166155)
Supplement: S5 Fig — (ZIP) [file pone.0166155.s005.zip › S5/SS activity of grain.xls]

## Sheet: SS activity of grain
SS activity of grain		Days after anthesis						Standard error of the mean
		15	20	25	30			0.825259	0.7811	1.66637	1.69854
Natural conditions	Xinong 88	24.4	22.54	21.8	19.24			1.3348	0.812732	1.46398	0.771897
	NR9405	20.33	21.39	19.76	18.54			1.24668	1.18233	1.36536	0.353802
	Wenmai 19	20.73	26.76	23.61	19.85			1.19848	1.07425	1.06382	1.63902
	Lankaoaizao 8	22.55	26.14	25.18	20.16			0.346103	1.09466	1.07484	0.134365
Drought condition	Xinong 88	22.71	22.11	20.68	17.18			0.628445	0.737503	1.02704	1.41693
	NR9405	21.372	20.32	18.89	16.89			0.92002	1.55979	1.39401	0.932099
	Wenmai 19	23.4	23.54	22.61	18.95			1.28888	0.753132	1.58158	0.851893
	Lankaoaizao 8	21	23.18	21.8	18.51
