# Supplementary material for: Differences in Sugar Accumulation and Mobilization between Sequential and Non-Sequential Senescence Wheat Cultivars under Natural and Drought Conditions
Source: PLoS One. 2016 Nov 4;11(11):e0166155. doi: 10.1371/journal.pone.0166155 (PMC5096701; doi:10.1371/journal.pone.0166155)
Supplement: S5 Fig — (ZIP) [file pone.0166155.s005.zip › S5/The weight gain of spike, grain per spike.xls]

## Sheet: weight gain of spike and grain 
	Natural condition				Drought condition
	0 to 20 days		20 days to maturity		0 to 20 days		20 days to maturity
	Spike	Grain per spike	Spike	Grain per spike	Spike	Grain per spike	Spike	Grain per spike				Standard error of the mean
Xinong 88	0.864378	0.951933	0.991089	0.954956	0.717044	0.939244	0.723111	0.681111				0.158872	0.0463185	0.158851	0.134026	0.102666	0.0656707	0.0839557	0.0227615
NR9405	0.819689	0.878489	0.902644	0.992689	0.767511	0.839933	0.646689	0.490978				0.0587805	0.0730874	0.164854	0.142297	0.148332	0.127087	0.191665	0.168164
Wenmai 19	1.22109	1.2308	1.2256	1.23309	1.13104	1.34889	0.947997	0.902412				0.14881	0.118698	0.180662	0.173954	0.124428	0.0620511	0.187203	0.167105
Lankaoaizao 8	1.53598	1.52091	1.28807	1.38431	1.3698	1.60482	0.838778	0.883711				0.0509615	0.048934	0.231562	0.169796	0.119869	0.0972989	0.147516	0.145971
	c	c	c	b	c	c	d	c
	c	d	c	b	c	d	d	d
	b	b	a	a	b	b	b	b
	a	a	a	a	a	a	b	b
